# Supplementary material for: Feasibility of Indonesia Family Life Survey Wave 5 (IFLS5) Data for Air Pollution Exposure–Response Study in Indonesia
Source: Int J Environ Res Public Health. 2020 Dec 18;17(24):9508. doi: 10.3390/ijerph17249508 (PMC7766249; doi:10.3390/ijerph17249508)
Supplement: Supplementary file 1 [file ijerph-17-09508-s001.zip]

Archive with 3 entries (2 files):
- Supplementary Tables.docx
- __MACOSX/
- __MACOSX/._Supplementary Tables.docx
